# Supplementary material for: Bioactivity-Guided Synthesis: In Silico and In Vitro Studies of β-Glucosidase Inhibitors to Cope with Hepatic Cytotoxicity
Source: Molecules. 2023 Sep 9;28(18):6548. doi: 10.3390/molecules28186548 (PMC10538174; doi:10.3390/molecules28186548)
Supplement: Supplementary file 1 [file molecules-28-06548-s001.zip]

Archive with 1 entries (1 files):
- molecules-2569233-supplementary.pdf
